# Supplementary material for: Insights into Canine Idiopathic Rhinitis from a Prospective Study: A Multimodal Diagnostic Perspective
Source: Animals (Basel). 2026 May 8;16(10):1438. doi: 10.3390/ani16101438 (PMC13203159; doi:10.3390/ani16101438)
Supplement: Supplementary file 1 [file animals-16-01438-s001.zip]

Archive with 1 entries (1 files):
- animals-4227803-supplementary.pdf
